# Supplementary material for: Prediction of Paratope–Epitope Pairs Using Convolutional Neural Networks
Source: Int J Mol Sci. 2024 May 16;25(10):5434. doi: 10.3390/ijms25105434 (PMC11121317; doi:10.3390/ijms25105434)
Supplement: Supplementary file 1 [file ijms-25-05434-s001.zip]

Archive with 1 entries (1 files):
- ijms-2970998-supplementary.pdf
